# Supplementary material for: The Potential of Congo Red Supplied Aggregates of Multitargeted Tyrosine Kinase Inhibitor (Sorafenib, BAY-43-9006) in Enhancing Therapeutic Impact on Bladder Cancer
Source: Int J Mol Sci. 2023 Dec 23;25(1):269. doi: 10.3390/ijms25010269 (PMC10779242; doi:10.3390/ijms25010269)
Supplement: Supplementary file 1 [file ijms-25-00269-s001.zip]

Archive with 1 entries (1 files):
- ijms-2732291-supplementary.pdf
